# Supplementary material for: Multidrug-resistant organism bloodstream infection and hospital acquisition among inpatients in three tertiary Greek hospitals during the COVID-19 era
Source: Eur J Clin Microbiol Infect Dis. 2024 Mar 26;43(6):1241–6. doi: 10.1007/s10096-024-04806-x (PMC11178613; doi:10.1007/s10096-024-04806-x)
Supplement: Supplementary file 1 — Supplementary Material 1 [file 10096_2024_4806_MOESM1_ESM.xlsx]

## Sheet: Φύλλο1
non-ICU	2019-01-01	2019-02-01	2019-03-01	2019-04-01	2019-05-01	2019-06-01	2019-07-01	2019-08-01	2019-09-01	2019-10-01	2019-11-01	2019-12-01	2020-01-01	2020-02-01	2020-03-01	2020-04-01	2020-05-01	2020-06-01	2020-07-01	2020-08-01	2020-09-01	2020-10-01	2020-11-01	2020-12-02	2021-01-01	2021-02-01	2021-03-01	2021-04-01	2021-05-01	2021-06-01	2021-07-01	2021-08-01	2021-09-01	2021-10-01	2021-11-01	2021-12-01	2022-01-01	2022-02-01	2022-03-01	2022-04-01	2022-05-01	2022-06-01	2022-07-01	2022-08-01	2022-09-01	2022-10-01	2022-11-01	2022-12-01
Pooled patient days	36460	33483	36722	34491	36666	35516	34435	28455	34844	36488	35722	33552	36342	34778	25231	17963	25964	30601	30872	24400	29809	30611	29111	27982	27845	28440	32277	31720	31529	30600	31922	31040	32948	34218	35906	34688	35139	29910	34685	32341	34163	32855	34310	29915	33036	35458	37379	34706
Pooled number of all unique blood source LabID Events per patient per month identified more than 3 days after admission to the facility
CRE	5	1	5	1	6	6	5	6	2	2	0	5	3	0	7	5	7	1	7	8	6	11	9	13	3	2	5	5	6	5	14	11	13	15	8	5	5	8	6	11	7	5	13	13	14	14	7	12
CRAB	5	1	9	1	7	3	8	7	2	1	2	4	5	1	9	4	5	2	6	4	5	9	16	13	9	7	13	8	15	10	9	10	19	12	6	11	13	8	16	16	12	16	12	15	10	13	13	21
Pooled MDRO Bloodstream Infection Incidence Density Rate	2019-01-01	2019-02-01	2019-03-01	2019-04-01	2019-05-01	2019-06-01	2019-07-01	2019-08-01	2019-09-01	2019-10-01	2019-11-01	2019-12-01	2020-01-01	2020-02-01	2020-03-01	2020-04-01	2020-05-01	2020-06-01	2020-07-01	2020-08-01	2020-09-01	2020-10-01	2020-11-01	2020-12-02	2021-01-01	2021-02-01	2021-03-01	2021-04-01	2021-05-01	2021-06-01	2021-07-01	2021-08-01	2021-09-01	2021-10-01	2021-11-01	2021-12-01	2022-01-01	2022-02-01	2022-03-01	2022-04-01	2022-05-01	2022-06-01	2022-07-01	2022-08-01	2022-09-01	2022-10-01	2022-11-01	2022-12-01
CRE	0.137137	0.0298659	0.136158	0.0289931	0.163639	0.168938	0.145201	0.210859	0.0573987	0.0548125	0	0.149022	0.0825491	0	0.277436	0.27835	0.269604	0.0326787	0.226743	0.327869	0.201281	0.359348	0.309161	0.464584	0.107739	0.0703235	0.154909	0.157629	0.190301	0.163399	0.438569	0.354381	0.394561	0.438366	0.222804	0.144142	0.142292	0.267469	0.172985	0.340126	0.2049	0.152184	0.378898	0.434565	0.42378	0.394833	0.187271	0.345762
CRAB	0.137137	0.0298659	0.245085	0.0289931	0.190913	0.084469	0.232322	0.246002	0.0573987	0.0274063	0.0559879	0.119218	0.137582	0.0287538	0.356704	0.22268	0.192574	0.0653573	0.194351	0.163934	0.167735	0.294012	0.54962	0.464584	0.323218	0.246132	0.402764	0.252207	0.475752	0.326797	0.281937	0.322165	0.576666	0.350693	0.167103	0.317113	0.369959	0.267469	0.461295	0.494728	0.351257	0.486988	0.349752	0.501421	0.3027	0.366631	0.347789	0.605083
ICU	2019-01-01	2019-02-01	2019-03-01	2019-04-01	2019-05-01	2019-06-01	2019-07-01	2019-08-01	2019-09-01	2019-10-01	2019-11-01	2019-12-01	2020-01-01	2020-02-01	2020-03-01	2020-04-01	2020-05-01	2020-06-01	2020-07-01	2020-08-01	2020-09-01	2020-10-01	2020-11-01	2020-12-02	2021-01-01	2021-02-01	2021-03-01	2021-04-01	2021-05-01	2021-06-01	2021-07-01	2021-08-01	2021-09-01	2021-10-01	2021-11-01	2021-12-01	2022-01-01	2022-02-01	2022-03-01	2022-04-01	2022-05-01	2022-06-01	2022-07-01	2022-08-01	2022-09-01	2022-10-01	2022-11-01	2022-12-01
Pooled patient days	1540	1404	1466	1314	1392	1156	1014	1172	1382	1410	1380	1418	1356	1355	1308	1289	1337	1466	1374	1242	1386	1565	2173	2299	1876	1816	2830	2980	2690	1959	1730	1984	2196	2130	2480	2818	2452	2237	2885	2935	2534	2107	2035	2258	2149	2564	2378	2475
Pooled number of all unique blood source LabID Events per patient per month identified more than 3 days after admission to the facility
CRE	6	5	2	4	3	3	1	4	9	2	4	4	3	4	3	3	7	4	4	7	6	6	11	12	6	4	16	22	21	5	8	11	6	5	17	18	18	14	15	9	8	2	4	6	8	8	5	6
CRAB	13	5	8	6	6	0	2	4	8	8	4	4	7	8	8	4	5	6	4	6	11	17	21	24	15	18	35	44	37	22	8	12	19	15	36	21	35	22	18	14	9	7	3	6	7	8	8	13
Pooled MDRO Bloodstream Infection Incidence Density Rate	2019-01-01	2019-02-01	2019-03-01	2019-04-01	2019-05-01	2019-06-01	2019-07-01	2019-08-01	2019-09-01	2019-10-01	2019-11-01	2019-12-01	2020-01-01	2020-02-01	2020-03-01	2020-04-01	2020-05-01	2020-06-01	2020-07-01	2020-08-01	2020-09-01	2020-10-01	2020-11-01	2020-12-02	2021-01-01	2021-02-01	2021-03-01	2021-04-01	2021-05-01	2021-06-01	2021-07-01	2021-08-01	2021-09-01	2021-10-01	2021-11-01	2021-12-01	2022-01-01	2022-02-01	2022-03-01	2022-04-01	2022-05-01	2022-06-01	2022-07-01	2022-08-01	2022-09-01	2022-10-01	2022-11-01	2022-12-01
CRE	3.8961	3.56125	1.36426	3.04414	2.15517	2.59516	0.986193	3.41297	6.5123	1.41844	2.89855	2.82087	2.21239	2.95203	2.29358	2.32739	5.2356	2.72851	2.91121	5.63607	4.329	3.83387	5.06213	5.21966	3.19829	2.20264	5.65371	7.38255	7.80669	2.55232	4.62428	5.54435	2.73224	2.34742	6.85484	6.38751	7.34095	6.25838	5.19931	3.06644	3.15706	0.949217	1.9656	2.65722	3.72266	3.12012	2.10261	2.42424
CRAB	8.44156	3.56125	5.45703	4.56621	4.31034	0	1.97239	3.41297	5.78871	5.67376	2.89855	2.82087	5.16224	5.90406	6.11621	3.10318	3.73972	4.09277	2.91121	4.83092	7.93651	10.8626	9.66406	10.4393	7.99574	9.91189	12.3675	14.7651	13.7546	11.2302	4.62428	6.04839	8.65209	7.04225	14.5161	7.45209	14.2741	9.8346	6.23917	4.77002	3.5517	3.32226	1.4742	2.65722	3.25733	3.12012	3.36417	5.25253
